# Supplementary material for: An RNA-Seq atlas of gene expression in mouse and rat normal tissues
Source: Sci Data. 2017 Dec 12;4:170185. doi: 10.1038/sdata.2017.185 (PMC5726313; doi:10.1038/sdata.2017.185)
Supplement: Supplementary file 1 [file sdata2017185-isa1.zip]

Archive with 3 entries (3 files):
- i_Investigation.txt
- s_study_Simon.txt
- a_assay_Simon.txt
