# Supplementary material for: An RNA-Seq atlas of gene expression in mouse and rat normal tissues
Source: Sci Data. 2017 Dec 12;4:170185. doi: 10.1038/sdata.2017.185 (PMC5726313; doi:10.1038/sdata.2017.185)
Supplement: Supplementary file 1 [file sdata2017185-isa1.zip › i_Investigation.txt]

# Investigation File generated for Scientific Data with Investigation File Authoring Tool version 0.1.0 on 08/11/2017 - This metadata file is CC0
ONTOLOGY SOURCE REFERENCE
Term Source Name	NCBITAXON	UBERON	PATO	OBI	NCIT	EFO
Term Source File	http://data.bioontology.org/ontologies/NCBITAXON	http://data.bioontology.org/ontologies/UBERON	http://data.bioontology.org/ontologies/PATO	http://data.bioontology.org/ontologies/OBI	http://data.bioontology.org/ontologies/NCIT	http://data.bioontology.org/ontologies/EFO
Term Source Version	2016AB	releases/2014-06-15	unknown	2014-08-18	17.06d	2.89
Term Source Description	National Center for Biotechnology Information (NCBI) Organismal Classification	Uber Anatomy Ontology	Phenotypic Quality Ontology	Ontology for Biomedical Investigations	National Cancer Institute Thesaurus	Experimental Factor Ontology
INVESTIGATION
Investigation Identifier
Investigation Title
Investigation Description
Investigation Submission Date
Investigation Public Release Date
INVESTIGATION PUBLICATIONS
Investigation PubMed ID
Investigation Publication DOI
Investigation Publication Author List
Investigation Publication Title
Investigation Publication Status
Investigation Publication Status Term Accession Number
Investigation Publication Status Term Source REF
INVESTIGATION CONTACTS
Investigation Person Last Name
Investigation Person Mid Initials
Investigation Person First Name
Investigation Person Address
Investigation Person Phone
Investigation Person Fax
Investigation Person Email
Investigation Person Affiliation
Investigation Person Roles
Investigation Person Roles Term Accession Number
Investigation Person Roles Term Source REF
STUDY
Study Identifier	10.1038/sdata.2017.185
Study Title	An RNA-Seq atlas of gene expression in mouse and rat normal tissues
Study Submission Date	22/06/2017
Study Public Release Date	12/12/2017
Study Description	http://www.nature.com/articles/sdata2017185#abstract
Study File Name	s_study_Simon.txt
Comment[Subject Keywords]	//;//;//
Comment[Manuscript Licence]	CC BY-4.0
Comment[Experimental Metadata Licence]	CC0
Comment[Supplementary Information File Name]		Supplementary S1	Supplementary S2	Supplementary S3
Comment[Supplementary Information File Type]	x-zip-compressed	plain	pdf	plain
Comment[Supplementary Information File URL]	http://www.nature.com/articles/sdata2017185#supplementary-information	http://www.nature.com/articles/sdata2017185#supplementary-information	http://www.nature.com/articles/sdata2017185#supplementary-information	http://www.nature.com/articles/sdata2017185#supplementary-information
Comment[Data Repository]	ArrayExpress
Comment[Data Record Accession]	E-MTAB-6081
Comment[Data Record URI]	https://www.ebi.ac.uk/arrayexpress/experiments/E-MTAB-6081/
STUDY DESIGN DESCRIPTORS
Study Design Type	species comparison design	organism part comparison design
Study Design Type Term Accession Number	OBI:0001310	OBI:0001422
Study Design Type Term Source REF	OBI	OBI
STUDY PUBLICATIONS
Study PubMed ID
Study Publication DOI
Study Publication Author List
Study Publication Title
Study Publication Status
Study Publication Status Term Accession Number
Study Publication Status Term Source REF
STUDY FACTORS
Study Factor Name	organism	organism part
Study Factor Type	Species	animal body part
Study Factor Type Term Accession Number	NCIT:C45293	http://www.ebi.ac.uk/efo/EFO_0000808
Study Factor Type Term Source REF	NCIT	EFO
STUDY ASSAYS
Study Assay Measurement Type	transcription profiling assay
Study Assay Measurement Type Term Accession Number	OBI:0000424
Study Assay Measurement Type Term Source REF	OBI
Study Assay Technology Type	RNA sequencing
Study Assay Technology Type Term Accession Number	OBI:0001177
Study Assay Technology Type Term Source REF	OBI
Study Assay Technology Platform	""
Study Assay File Name	a_assay_Simon.txt
STUDY PROTOCOLS
Study Protocol Name	Animal Study	RNA extraction, Illumina library preparation and sequencing
Study Protocol Type	protocol	RNA sequencing
Study Protocol Type Term Accession Number	OBI:0000272	OBI:0001177
Study Protocol Type Term Source REF	OBI	OBI
Study Protocol Description		
Study Protocol URI	""	""
Study Protocol Version		
Study Protocol Parameters Name	""	instrument; manufacturer
Study Protocol Parameters Name Term Accession Number	""	""
Study Protocol Parameters Name Term Source REF	""	""
Study Protocol Components Name	""	""
Study Protocol Components Type	""	""
Study Protocol Components Type Term Accession Number	""	""
Study Protocol Components Type Term Source REF	""	""
STUDY CONTACTS
Study Person Last Name	Söllner	Leparc	Hildebrandt	Klein	Thomas	Stupka	Simon
Study Person First Name	Julia F.	German	Tobias	Holger	Leo	Elia	Eric
Study Person Mid Initials							
Study Person Email	""	""	""	""	""	""	eric.simon@boehringer-ingelheim.com
Study Person Phone							
Study Person Fax							
Study Person Address							
Study Person Affiliation	Target Discovery, Research Boehringer Ingelheim Pharma GmbH & CoKG, Biberach 88397, Germany	Target Discovery, Research Boehringer Ingelheim Pharma GmbH & CoKG, Biberach 88397, Germany	Target Discovery, Research Boehringer Ingelheim Pharma GmbH & CoKG, Biberach 88397, Germany	Target Discovery, Research Boehringer Ingelheim Pharma GmbH & CoKG, Biberach 88397, Germany	Cardiometabolic Research, Research Boehringer Ingelheim Pharma GmbH & CoKG, Biberach 88397, Germany	Target Discovery, Research Boehringer Ingelheim Pharma GmbH & CoKG, Biberach 88397, Germany	Target Discovery, Research Boehringer Ingelheim Pharma GmbH & CoKG, Biberach 88397, Germany
Study Person Roles							
Study Person Roles Term Accession Number							
Study Person Roles Term Source REF							
Comment[Study Person ORCID]							
Comment[Funder]							
Comment[FundRef ID]							
Comment[Funder Term Source REF]							
Comment[Grant Identifier]							
