# Supplementary material for: An RNA-Seq atlas of gene expression in mouse and rat normal tissues
Source: Sci Data. 2017 Dec 12;4:170185. doi: 10.1038/sdata.2017.185 (PMC5726313; doi:10.1038/sdata.2017.185)
Supplement: Supplementary file 1 [file sdata2017185-isa1.zip › s_study_Simon.txt]

Source Name	Characteristics[organism]	Term Source REF	Term Accession Number	Characteristics[organism part]	Term Source REF	Term Accession Number	Characteristics[sex]	Term Source REF	Term Accession Number	Protocol REF	Sample Name	Factor Value[organism]	Factor Value[organism part]
Mm101	Mus musculus	NCBITAXON	http://purl.bioontology.org/ontology/NCBITAXON/10090	brain	UBERON	UBERON:0000955	male	PATO	PATO:0000384	Animal Study	Sample 12	Mus musculus	brain
Mm102	Mus musculus	NCBITAXON	http://purl.bioontology.org/ontology/NCBITAXON/10090	brain	UBERON	UBERON:0000955	male	PATO	PATO:0000384	Animal Study	Sample 25	Mus musculus	brain
Mm103	Mus musculus	NCBITAXON	http://purl.bioontology.org/ontology/NCBITAXON/10090	brain	UBERON	UBERON:0000955	male	PATO	PATO:0000384	Animal Study	Sample 38	Mus musculus	brain
Mm102	Mus musculus	NCBITAXON	http://purl.bioontology.org/ontology/NCBITAXON/10090	colon	UBERON	UBERON:0001155	male	PATO	PATO:0000384	Animal Study	Sample 19	Mus musculus	colon
Mm103	Mus musculus	NCBITAXON	http://purl.bioontology.org/ontology/NCBITAXON/10090	colon	UBERON	UBERON:0001155	male	PATO	PATO:0000384	Animal Study	Sample 32	Mus musculus	colon
Mm101	Mus musculus	NCBITAXON	http://purl.bioontology.org/ontology/NCBITAXON/10090	colon	UBERON	UBERON:0001155	male	PATO	PATO:0000384	Animal Study	Sample 7	Mus musculus	colon
Mm102	Mus musculus	NCBITAXON	http://purl.bioontology.org/ontology/NCBITAXON/10090	duodenum	UBERON	UBERON:0002114	male	PATO	PATO:0000384	Animal Study	Sample 16	Mus musculus	duodenum
Mm103	Mus musculus	NCBITAXON	http://purl.bioontology.org/ontology/NCBITAXON/10090	duodenum	UBERON	UBERON:0002114	male	PATO	PATO:0000384	Animal Study	Sample 29	Mus musculus	duodenum
Mm101	Mus musculus	NCBITAXON	http://purl.bioontology.org/ontology/NCBITAXON/10090	duodenum	UBERON	UBERON:0002114	male	PATO	PATO:0000384	Animal Study	Sample 4	Mus musculus	duodenum
Mm101	Mus musculus	NCBITAXON	http://purl.bioontology.org/ontology/NCBITAXON/10090	esophagus	UBERON	UBERON:0001043	male	PATO	PATO:0000384	Animal Study	Sample 11	Mus musculus	esophagus
Mm102	Mus musculus	NCBITAXON	http://purl.bioontology.org/ontology/NCBITAXON/10090	esophagus	UBERON	UBERON:0001043	male	PATO	PATO:0000384	Animal Study	Sample 24	Mus musculus	esophagus
Mm103	Mus musculus	NCBITAXON	http://purl.bioontology.org/ontology/NCBITAXON/10090	esophagus	UBERON	UBERON:0001043	male	PATO	PATO:0000384	Animal Study	Sample 37	Mus musculus	esophagus
Mm102	Mus musculus	NCBITAXON	http://purl.bioontology.org/ontology/NCBITAXON/10090	heart	UBERON	UBERON:0000948	male	PATO	PATO:0000384	Animal Study	Sample 23	Mus musculus	heart
Mm103	Mus musculus	NCBITAXON	http://purl.bioontology.org/ontology/NCBITAXON/10090	heart	UBERON	UBERON:0000948	male	PATO	PATO:0000384	Animal Study	Sample 36	Mus musculus	heart
Mm102	Mus musculus	NCBITAXON	http://purl.bioontology.org/ontology/NCBITAXON/10090	ileum	UBERON	UBERON:0002116	male	PATO	PATO:0000384	Animal Study	Sample 18	Mus musculus	ileum
Mm103	Mus musculus	NCBITAXON	http://purl.bioontology.org/ontology/NCBITAXON/10090	ileum	UBERON	UBERON:0002116	male	PATO	PATO:0000384	Animal Study	Sample 31	Mus musculus	ileum
Mm101	Mus musculus	NCBITAXON	http://purl.bioontology.org/ontology/NCBITAXON/10090	ileum	UBERON	UBERON:0002116	male	PATO	PATO:0000384	Animal Study	Sample 6	Mus musculus	ileum
Mm102	Mus musculus	NCBITAXON	http://purl.bioontology.org/ontology/NCBITAXON/10090	jejunum	UBERON	UBERON:0002115	male	PATO	PATO:0000384	Animal Study	Sample 17	Mus musculus	jejunum
Mm103	Mus musculus	NCBITAXON	http://purl.bioontology.org/ontology/NCBITAXON/10090	jejunum	UBERON	UBERON:0002115	male	PATO	PATO:0000384	Animal Study	Sample 30	Mus musculus	jejunum
Mm101	Mus musculus	NCBITAXON	http://purl.bioontology.org/ontology/NCBITAXON/10090	jejunum	UBERON	UBERON:0002115	male	PATO	PATO:0000384	Animal Study	Sample 5	Mus musculus	jejunum
Mm102	Mus musculus	NCBITAXON	http://purl.bioontology.org/ontology/NCBITAXON/10090	kidney	UBERON	UBERON:0002113	male	PATO	PATO:0000384	Animal Study	Sample 20	Mus musculus	kidney
Mm103	Mus musculus	NCBITAXON	http://purl.bioontology.org/ontology/NCBITAXON/10090	kidney	UBERON	UBERON:0002113	male	PATO	PATO:0000384	Animal Study	Sample 33	Mus musculus	kidney
Mm101	Mus musculus	NCBITAXON	http://purl.bioontology.org/ontology/NCBITAXON/10090	kidney	UBERON	UBERON:0002113	male	PATO	PATO:0000384	Animal Study	Sample 8	Mus musculus	kidney
Mm102	Mus musculus	NCBITAXON	http://purl.bioontology.org/ontology/NCBITAXON/10090	liver	UBERON	UBERON:0002107	male	PATO	PATO:0000384	Animal Study	Sample 14	Mus musculus	liver
Mm101	Mus musculus	NCBITAXON	http://purl.bioontology.org/ontology/NCBITAXON/10090	liver	UBERON	UBERON:0002107	male	PATO	PATO:0000384	Animal Study	Sample 2	Mus musculus	liver
Mm103	Mus musculus	NCBITAXON	http://purl.bioontology.org/ontology/NCBITAXON/10090	liver	UBERON	UBERON:0002107	male	PATO	PATO:0000384	Animal Study	Sample 27	Mus musculus	liver
Mm101	Mus musculus	NCBITAXON	http://purl.bioontology.org/ontology/NCBITAXON/10090	pancreas	UBERON	UBERON:0001264	male	PATO	PATO:0000384	Animal Study	Sample 1	Mus musculus	pancreas
Mm102	Mus musculus	NCBITAXON	http://purl.bioontology.org/ontology/NCBITAXON/10090	pancreas	UBERON	UBERON:0001264	male	PATO	PATO:0000384	Animal Study	Sample 13	Mus musculus	pancreas
Mm103	Mus musculus	NCBITAXON	http://purl.bioontology.org/ontology/NCBITAXON/10090	pancreas	UBERON	UBERON:0001264	male	PATO	PATO:0000384	Animal Study	Sample 26	Mus musculus	pancreas
Mm102	Mus musculus	NCBITAXON	http://purl.bioontology.org/ontology/NCBITAXON/10090	quadriceps femoris	UBERON	UBERON:0001377	male	PATO	PATO:0000384	Animal Study	Sample 21	Mus musculus	quadriceps
Mm103	Mus musculus	NCBITAXON	http://purl.bioontology.org/ontology/NCBITAXON/10090	quadriceps femoris	UBERON	UBERON:0001377	male	PATO	PATO:0000384	Animal Study	Sample 34	Mus musculus	quadriceps
Mm101	Mus musculus	NCBITAXON	http://purl.bioontology.org/ontology/NCBITAXON/10090	quadriceps femoris	UBERON	UBERON:0001377	male	PATO	PATO:0000384	Animal Study	Sample 9	Mus musculus	quadriceps
Mm102	Mus musculus	NCBITAXON	http://purl.bioontology.org/ontology/NCBITAXON/10090	stomach	UBERON	UBERON:0000945	male	PATO	PATO:0000384	Animal Study	Sample 15	Mus musculus	stomach
Mm103	Mus musculus	NCBITAXON	http://purl.bioontology.org/ontology/NCBITAXON/10090	stomach	UBERON	UBERON:0000945	male	PATO	PATO:0000384	Animal Study	Sample 28	Mus musculus	stomach
Mm101	Mus musculus	NCBITAXON	http://purl.bioontology.org/ontology/NCBITAXON/10090	stomach	UBERON	UBERON:0000945	male	PATO	PATO:0000384	Animal Study	Sample 3	Mus musculus	stomach
Mm101	Mus musculus	NCBITAXON	http://purl.bioontology.org/ontology/NCBITAXON/10090	thymus	UBERON	UBERON:0002370	male	PATO	PATO:0000384	Animal Study	Sample 10	Mus musculus	thymus
Mm102	Mus musculus	NCBITAXON	http://purl.bioontology.org/ontology/NCBITAXON/10090	thymus	UBERON	UBERON:0002370	male	PATO	PATO:0000384	Animal Study	Sample 22	Mus musculus	thymus
Mm103	Mus musculus	NCBITAXON	http://purl.bioontology.org/ontology/NCBITAXON/10090	thymus	UBERON	UBERON:0002370	male	PATO	PATO:0000384	Animal Study	Sample 35	Mus musculus	thymus
Rn101	Rattus norvegicus	NCBITAXON	http://purl.bioontology.org/ontology/NCBITAXON/10116	brain	UBERON	UBERON:0000955	male	PATO	PATO:0000384	Animal Study	Sample 51	Rattus norvegicus	brain
Rn102	Rattus norvegicus	NCBITAXON	http://purl.bioontology.org/ontology/NCBITAXON/10116	brain	UBERON	UBERON:0000955	male	PATO	PATO:0000384	Animal Study	Sample 64	Rattus norvegicus	brain
Rn103	Rattus norvegicus	NCBITAXON	http://purl.bioontology.org/ontology/NCBITAXON/10116	brain	UBERON	UBERON:0000955	male	PATO	PATO:0000384	Animal Study	Sample 77	Rattus norvegicus	brain
Rn101	Rattus norvegicus	NCBITAXON	http://purl.bioontology.org/ontology/NCBITAXON/10116	colon	UBERON	UBERON:0001155	male	PATO	PATO:0000384	Animal Study	Sample 45	Rattus norvegicus	colon
Rn102	Rattus norvegicus	NCBITAXON	http://purl.bioontology.org/ontology/NCBITAXON/10116	colon	UBERON	UBERON:0001155	male	PATO	PATO:0000384	Animal Study	Sample 58	Rattus norvegicus	colon
Rn103	Rattus norvegicus	NCBITAXON	http://purl.bioontology.org/ontology/NCBITAXON/10116	colon	UBERON	UBERON:0001155	male	PATO	PATO:0000384	Animal Study	Sample 71	Rattus norvegicus	colon
Rn101	Rattus norvegicus	NCBITAXON	http://purl.bioontology.org/ontology/NCBITAXON/10116	duodenum	UBERON	UBERON:0002114	male	PATO	PATO:0000384	Animal Study	Sample 42	Rattus norvegicus	duodenum
Rn102	Rattus norvegicus	NCBITAXON	http://purl.bioontology.org/ontology/NCBITAXON/10116	duodenum	UBERON	UBERON:0002114	male	PATO	PATO:0000384	Animal Study	Sample 55	Rattus norvegicus	duodenum
Rn103	Rattus norvegicus	NCBITAXON	http://purl.bioontology.org/ontology/NCBITAXON/10116	duodenum	UBERON	UBERON:0002114	male	PATO	PATO:0000384	Animal Study	Sample 68	Rattus norvegicus	duodenum
Rn101	Rattus norvegicus	NCBITAXON	http://purl.bioontology.org/ontology/NCBITAXON/10116	esophagus	UBERON	UBERON:0001043	male	PATO	PATO:0000384	Animal Study	Sample 50	Rattus norvegicus	esophagus
Rn102	Rattus norvegicus	NCBITAXON	http://purl.bioontology.org/ontology/NCBITAXON/10116	esophagus	UBERON	UBERON:0001043	male	PATO	PATO:0000384	Animal Study	Sample 63	Rattus norvegicus	esophagus
Rn103	Rattus norvegicus	NCBITAXON	http://purl.bioontology.org/ontology/NCBITAXON/10116	esophagus	UBERON	UBERON:0001043	male	PATO	PATO:0000384	Animal Study	Sample 76	Rattus norvegicus	esophagus
Rn101	Rattus norvegicus	NCBITAXON	http://purl.bioontology.org/ontology/NCBITAXON/10116	heart	UBERON	UBERON:0000948	male	PATO	PATO:0000384	Animal Study	Sample 49	Rattus norvegicus	heart
Rn102	Rattus norvegicus	NCBITAXON	http://purl.bioontology.org/ontology/NCBITAXON/10116	heart	UBERON	UBERON:0000948	male	PATO	PATO:0000384	Animal Study	Sample 62	Rattus norvegicus	heart
Rn103	Rattus norvegicus	NCBITAXON	http://purl.bioontology.org/ontology/NCBITAXON/10116	heart	UBERON	UBERON:0000948	male	PATO	PATO:0000384	Animal Study	Sample 75	Rattus norvegicus	heart
Rn101	Rattus norvegicus	NCBITAXON	http://purl.bioontology.org/ontology/NCBITAXON/10116	ileum	UBERON	UBERON:0002116	male	PATO	PATO:0000384	Animal Study	Sample 44	Rattus norvegicus	ileum
Rn102	Rattus norvegicus	NCBITAXON	http://purl.bioontology.org/ontology/NCBITAXON/10116	ileum	UBERON	UBERON:0002116	male	PATO	PATO:0000384	Animal Study	Sample 57	Rattus norvegicus	ileum
Rn103	Rattus norvegicus	NCBITAXON	http://purl.bioontology.org/ontology/NCBITAXON/10116	ileum	UBERON	UBERON:0002116	male	PATO	PATO:0000384	Animal Study	Sample 70	Rattus norvegicus	ileum
Rn101	Rattus norvegicus	NCBITAXON	http://purl.bioontology.org/ontology/NCBITAXON/10116	jejunum	UBERON	UBERON:0002115	male	PATO	PATO:0000384	Animal Study	Sample 43	Rattus norvegicus	jejunum
Rn102	Rattus norvegicus	NCBITAXON	http://purl.bioontology.org/ontology/NCBITAXON/10116	jejunum	UBERON	UBERON:0002115	male	PATO	PATO:0000384	Animal Study	Sample 56	Rattus norvegicus	jejunum
Rn103	Rattus norvegicus	NCBITAXON	http://purl.bioontology.org/ontology/NCBITAXON/10116	jejunum	UBERON	UBERON:0002115	male	PATO	PATO:0000384	Animal Study	Sample 69	Rattus norvegicus	jejunum
Rn101	Rattus norvegicus	NCBITAXON	http://purl.bioontology.org/ontology/NCBITAXON/10116	kidney	UBERON	UBERON:0002113	male	PATO	PATO:0000384	Animal Study	Sample 46	Rattus norvegicus	kidneys
Rn102	Rattus norvegicus	NCBITAXON	http://purl.bioontology.org/ontology/NCBITAXON/10116	kidney	UBERON	UBERON:0002113	male	PATO	PATO:0000384	Animal Study	Sample 59	Rattus norvegicus	kidneys
Rn103	Rattus norvegicus	NCBITAXON	http://purl.bioontology.org/ontology/NCBITAXON/10116	kidney	UBERON	UBERON:0002113	male	PATO	PATO:0000384	Animal Study	Sample 72	Rattus norvegicus	kidneys
Rn101	Rattus norvegicus	NCBITAXON	http://purl.bioontology.org/ontology/NCBITAXON/10116	liver	UBERON	UBERON:0002107	male	PATO	PATO:0000384	Animal Study	Sample 40	Rattus norvegicus	liver
Rn102	Rattus norvegicus	NCBITAXON	http://purl.bioontology.org/ontology/NCBITAXON/10116	liver	UBERON	UBERON:0002107	male	PATO	PATO:0000384	Animal Study	Sample 53	Rattus norvegicus	liver
Rn103	Rattus norvegicus	NCBITAXON	http://purl.bioontology.org/ontology/NCBITAXON/10116	liver	UBERON	UBERON:0002107	male	PATO	PATO:0000384	Animal Study	Sample 66	Rattus norvegicus	liver
Rn101	Rattus norvegicus	NCBITAXON	http://purl.bioontology.org/ontology/NCBITAXON/10116	pancreas	UBERON	UBERON:0001264	male	PATO	PATO:0000384	Animal Study	Sample 39	Rattus norvegicus	pancreas
Rn102	Rattus norvegicus	NCBITAXON	http://purl.bioontology.org/ontology/NCBITAXON/10116	pancreas	UBERON	UBERON:0001264	male	PATO	PATO:0000384	Animal Study	Sample 52	Rattus norvegicus	pancreas
Rn103	Rattus norvegicus	NCBITAXON	http://purl.bioontology.org/ontology/NCBITAXON/10116	pancreas	UBERON	UBERON:0001264	male	PATO	PATO:0000384	Animal Study	Sample 65	Rattus norvegicus	pancreas
Rn101	Rattus norvegicus	NCBITAXON	http://purl.bioontology.org/ontology/NCBITAXON/10116	quadriceps femoris	UBERON	UBERON:0001377	male	PATO	PATO:0000384	Animal Study	Sample 47	Rattus norvegicus	quadriceps
Rn102	Rattus norvegicus	NCBITAXON	http://purl.bioontology.org/ontology/NCBITAXON/10116	quadriceps femoris	UBERON	UBERON:0001377	male	PATO	PATO:0000384	Animal Study	Sample 60	Rattus norvegicus	quadriceps
Rn103	Rattus norvegicus	NCBITAXON	http://purl.bioontology.org/ontology/NCBITAXON/10116	quadriceps femoris	UBERON	UBERON:0001377	male	PATO	PATO:0000384	Animal Study	Sample 73	Rattus norvegicus	quadriceps
Rn101	Rattus norvegicus	NCBITAXON	http://purl.bioontology.org/ontology/NCBITAXON/10116	stomach	UBERON	UBERON:0000945	male	PATO	PATO:0000384	Animal Study	Sample 41	Rattus norvegicus	stomach
Rn102	Rattus norvegicus	NCBITAXON	http://purl.bioontology.org/ontology/NCBITAXON/10116	stomach	UBERON	UBERON:0000945	male	PATO	PATO:0000384	Animal Study	Sample 54	Rattus norvegicus	stomach
Rn103	Rattus norvegicus	NCBITAXON	http://purl.bioontology.org/ontology/NCBITAXON/10116	stomach	UBERON	UBERON:0000945	male	PATO	PATO:0000384	Animal Study	Sample 67	Rattus norvegicus	stomach
Rn101	Rattus norvegicus	NCBITAXON	http://purl.bioontology.org/ontology/NCBITAXON/10116	thymus	UBERON	UBERON:0002370	male	PATO	PATO:0000384	Animal Study	Sample 48	Rattus norvegicus	thymus
Rn102	Rattus norvegicus	NCBITAXON	http://purl.bioontology.org/ontology/NCBITAXON/10116	thymus	UBERON	UBERON:0002370	male	PATO	PATO:0000384	Animal Study	Sample 61	Rattus norvegicus	thymus
Rn103	Rattus norvegicus	NCBITAXON	http://purl.bioontology.org/ontology/NCBITAXON/10116	thymus	UBERON	UBERON:0002370	male	PATO	PATO:0000384	Animal Study	Sample 74	Rattus norvegicus	thymus
