# Supplementary material for: An RNA-Seq atlas of gene expression in mouse and rat normal tissues
Source: Sci Data. 2017 Dec 12;4:170185. doi: 10.1038/sdata.2017.185 (PMC5726313; doi:10.1038/sdata.2017.185)
Supplement: Supplementary file 1 [file sdata2017185-isa1.zip › a_assay_Simon.txt]

Sample Name	Protocol REF	Parameter Value[instrument]	Parameter Value[manufacturer]	Assay Name	Raw Data File	Comment[Data Repository]	Comment[Data Record Accession]	Comment[Data Record URI]	Factor Value[organism]	Factor Value[organism part]
Sample 12	RNA extraction, Illumina library preparation and sequencing	Illumina HiSeq2000	Illumina	ERR2130614	ERX2187466	ArrayExpress	E-MTAB-6081	https://www.ebi.ac.uk/arrayexpress/experiments/E-MTAB-6081/	Mus musculus	brain
Sample 25	RNA extraction, Illumina library preparation and sequencing	Illumina HiSeq2000	Illumina	ERR2130615	ERX2187467	ArrayExpress	E-MTAB-6081	https://www.ebi.ac.uk/arrayexpress/experiments/E-MTAB-6081/	Mus musculus	brain
Sample 38	RNA extraction, Illumina library preparation and sequencing	Illumina HiSeq2000	Illumina	ERR2130616	ERX2187468	ArrayExpress	E-MTAB-6081	https://www.ebi.ac.uk/arrayexpress/experiments/E-MTAB-6081/	Mus musculus	brain
Sample 19	RNA extraction, Illumina library preparation and sequencing	Illumina HiSeq2000	Illumina	ERR2130617	ERX2187469	ArrayExpress	E-MTAB-6081	https://www.ebi.ac.uk/arrayexpress/experiments/E-MTAB-6081/	Mus musculus	colon
Sample 32	RNA extraction, Illumina library preparation and sequencing	Illumina HiSeq2000	Illumina	ERR2130618	ERX2187470	ArrayExpress	E-MTAB-6081	https://www.ebi.ac.uk/arrayexpress/experiments/E-MTAB-6081/	Mus musculus	colon
Sample 7	RNA extraction, Illumina library preparation and sequencing	Illumina HiSeq2000	Illumina	ERR2130619	ERX2187471	ArrayExpress	E-MTAB-6081	https://www.ebi.ac.uk/arrayexpress/experiments/E-MTAB-6081/	Mus musculus	colon
Sample 16	RNA extraction, Illumina library preparation and sequencing	Illumina HiSeq2000	Illumina	ERR2130620	ERX2187472	ArrayExpress	E-MTAB-6081	https://www.ebi.ac.uk/arrayexpress/experiments/E-MTAB-6081/	Mus musculus	duodenum
Sample 29	RNA extraction, Illumina library preparation and sequencing	Illumina HiSeq2000	Illumina	ERR2130621	ERX2187473	ArrayExpress	E-MTAB-6081	https://www.ebi.ac.uk/arrayexpress/experiments/E-MTAB-6081/	Mus musculus	duodenum
Sample 4	RNA extraction, Illumina library preparation and sequencing	Illumina HiSeq2000	Illumina	ERR2130622	ERX2187474	ArrayExpress	E-MTAB-6081	https://www.ebi.ac.uk/arrayexpress/experiments/E-MTAB-6081/	Mus musculus	duodenum
Sample 11	RNA extraction, Illumina library preparation and sequencing	Illumina HiSeq2000	Illumina	ERR2130623	ERX2187475	ArrayExpress	E-MTAB-6081	https://www.ebi.ac.uk/arrayexpress/experiments/E-MTAB-6081/	Mus musculus	esophagus
Sample 24	RNA extraction, Illumina library preparation and sequencing	Illumina HiSeq2000	Illumina	ERR2130624	ERX2187476	ArrayExpress	E-MTAB-6081	https://www.ebi.ac.uk/arrayexpress/experiments/E-MTAB-6081/	Mus musculus	esophagus
Sample 37	RNA extraction, Illumina library preparation and sequencing	Illumina HiSeq2000	Illumina	ERR2130625	ERX2187477	ArrayExpress	E-MTAB-6081	https://www.ebi.ac.uk/arrayexpress/experiments/E-MTAB-6081/	Mus musculus	esophagus
Sample 23	RNA extraction, Illumina library preparation and sequencing	Illumina HiSeq2000	Illumina	ERR2130626	ERX2187478	ArrayExpress	E-MTAB-6081	https://www.ebi.ac.uk/arrayexpress/experiments/E-MTAB-6081/	Mus musculus	heart
Sample 36	RNA extraction, Illumina library preparation and sequencing	Illumina HiSeq2000	Illumina	ERR2130627	ERX2187479	ArrayExpress	E-MTAB-6081	https://www.ebi.ac.uk/arrayexpress/experiments/E-MTAB-6081/	Mus musculus	heart
Sample 18	RNA extraction, Illumina library preparation and sequencing	Illumina HiSeq2000	Illumina	ERR2130628	ERX2187480	ArrayExpress	E-MTAB-6081	https://www.ebi.ac.uk/arrayexpress/experiments/E-MTAB-6081/	Mus musculus	ileum
Sample 31	RNA extraction, Illumina library preparation and sequencing	Illumina HiSeq2000	Illumina	ERR2130629	ERX2187481	ArrayExpress	E-MTAB-6081	https://www.ebi.ac.uk/arrayexpress/experiments/E-MTAB-6081/	Mus musculus	ileum
Sample 6	RNA extraction, Illumina library preparation and sequencing	Illumina HiSeq2000	Illumina	ERR2130630	ERX2187482	ArrayExpress	E-MTAB-6081	https://www.ebi.ac.uk/arrayexpress/experiments/E-MTAB-6081/	Mus musculus	ileum
Sample 17	RNA extraction, Illumina library preparation and sequencing	Illumina HiSeq2000	Illumina	ERR2130631	ERX2187483	ArrayExpress	E-MTAB-6081	https://www.ebi.ac.uk/arrayexpress/experiments/E-MTAB-6081/	Mus musculus	jejunum
Sample 30	RNA extraction, Illumina library preparation and sequencing	Illumina HiSeq2000	Illumina	ERR2130632	ERX2187484	ArrayExpress	E-MTAB-6081	https://www.ebi.ac.uk/arrayexpress/experiments/E-MTAB-6081/	Mus musculus	jejunum
Sample 5	RNA extraction, Illumina library preparation and sequencing	Illumina HiSeq2000	Illumina	ERR2130633	ERX2187485	ArrayExpress	E-MTAB-6081	https://www.ebi.ac.uk/arrayexpress/experiments/E-MTAB-6081/	Mus musculus	jejunum
Sample 20	RNA extraction, Illumina library preparation and sequencing	Illumina HiSeq2000	Illumina	ERR2130634	ERX2187486	ArrayExpress	E-MTAB-6081	https://www.ebi.ac.uk/arrayexpress/experiments/E-MTAB-6081/	Mus musculus	kidney
Sample 33	RNA extraction, Illumina library preparation and sequencing	Illumina HiSeq2000	Illumina	ERR2130635	ERX2187487	ArrayExpress	E-MTAB-6081	https://www.ebi.ac.uk/arrayexpress/experiments/E-MTAB-6081/	Mus musculus	kidney
Sample 8	RNA extraction, Illumina library preparation and sequencing	Illumina HiSeq2000	Illumina	ERR2130636	ERX2187488	ArrayExpress	E-MTAB-6081	https://www.ebi.ac.uk/arrayexpress/experiments/E-MTAB-6081/	Mus musculus	kidney
Sample 14	RNA extraction, Illumina library preparation and sequencing	Illumina HiSeq2000	Illumina	ERR2130637	ERX2187489	ArrayExpress	E-MTAB-6081	https://www.ebi.ac.uk/arrayexpress/experiments/E-MTAB-6081/	Mus musculus	liver
Sample 2	RNA extraction, Illumina library preparation and sequencing	Illumina HiSeq2000	Illumina	ERR2130638	ERX2187490	ArrayExpress	E-MTAB-6081	https://www.ebi.ac.uk/arrayexpress/experiments/E-MTAB-6081/	Mus musculus	liver
Sample 27	RNA extraction, Illumina library preparation and sequencing	Illumina HiSeq2000	Illumina	ERR2130639	ERX2187491	ArrayExpress	E-MTAB-6081	https://www.ebi.ac.uk/arrayexpress/experiments/E-MTAB-6081/	Mus musculus	liver
Sample 1	RNA extraction, Illumina library preparation and sequencing	Illumina HiSeq2000	Illumina	ERR2130640	ERX2187492	ArrayExpress	E-MTAB-6081	https://www.ebi.ac.uk/arrayexpress/experiments/E-MTAB-6081/	Mus musculus	pancreas
Sample 13	RNA extraction, Illumina library preparation and sequencing	Illumina HiSeq2000	Illumina	ERR2130641	ERX2187493	ArrayExpress	E-MTAB-6081	https://www.ebi.ac.uk/arrayexpress/experiments/E-MTAB-6081/	Mus musculus	pancreas
Sample 26	RNA extraction, Illumina library preparation and sequencing	Illumina HiSeq2000	Illumina	ERR2130642	ERX2187494	ArrayExpress	E-MTAB-6081	https://www.ebi.ac.uk/arrayexpress/experiments/E-MTAB-6081/	Mus musculus	pancreas
Sample 21	RNA extraction, Illumina library preparation and sequencing	Illumina HiSeq2000	Illumina	ERR2130643	ERX2187495	ArrayExpress	E-MTAB-6081	https://www.ebi.ac.uk/arrayexpress/experiments/E-MTAB-6081/	Mus musculus	quadriceps
Sample 34	RNA extraction, Illumina library preparation and sequencing	Illumina HiSeq2000	Illumina	ERR2130644	ERX2187496	ArrayExpress	E-MTAB-6081	https://www.ebi.ac.uk/arrayexpress/experiments/E-MTAB-6081/	Mus musculus	quadriceps
Sample 9	RNA extraction, Illumina library preparation and sequencing	Illumina HiSeq2000	Illumina	ERR2130645	ERX2187497	ArrayExpress	E-MTAB-6081	https://www.ebi.ac.uk/arrayexpress/experiments/E-MTAB-6081/	Mus musculus	quadriceps
Sample 15	RNA extraction, Illumina library preparation and sequencing	Illumina HiSeq2000	Illumina	ERR2130646	ERX2187498	ArrayExpress	E-MTAB-6081	https://www.ebi.ac.uk/arrayexpress/experiments/E-MTAB-6081/	Mus musculus	stomach
Sample 28	RNA extraction, Illumina library preparation and sequencing	Illumina HiSeq2000	Illumina	ERR2130647	ERX2187499	ArrayExpress	E-MTAB-6081	https://www.ebi.ac.uk/arrayexpress/experiments/E-MTAB-6081/	Mus musculus	stomach
Sample 3	RNA extraction, Illumina library preparation and sequencing	Illumina HiSeq2000	Illumina	ERR2130648	ERX2187500	ArrayExpress	E-MTAB-6081	https://www.ebi.ac.uk/arrayexpress/experiments/E-MTAB-6081/	Mus musculus	stomach
Sample 10	RNA extraction, Illumina library preparation and sequencing	Illumina HiSeq2000	Illumina	ERR2130649	ERX2187501	ArrayExpress	E-MTAB-6081	https://www.ebi.ac.uk/arrayexpress/experiments/E-MTAB-6081/	Mus musculus	thymus
Sample 22	RNA extraction, Illumina library preparation and sequencing	Illumina HiSeq2000	Illumina	ERR2130650	ERX2187502	ArrayExpress	E-MTAB-6081	https://www.ebi.ac.uk/arrayexpress/experiments/E-MTAB-6081/	Mus musculus	thymus
Sample 35	RNA extraction, Illumina library preparation and sequencing	Illumina HiSeq2000	Illumina	ERR2130651	ERX2187503	ArrayExpress	E-MTAB-6081	https://www.ebi.ac.uk/arrayexpress/experiments/E-MTAB-6081/	Mus musculus	thymus
Sample 51	RNA extraction, Illumina library preparation and sequencing	Illumina HiSeq2000	Illumina	ERR2130652	ERX2187504	ArrayExpress	E-MTAB-6081	https://www.ebi.ac.uk/arrayexpress/experiments/E-MTAB-6081/	Rattus norvegicus	brain
Sample 64	RNA extraction, Illumina library preparation and sequencing	Illumina HiSeq2000	Illumina	ERR2130653	ERX2187505	ArrayExpress	E-MTAB-6081	https://www.ebi.ac.uk/arrayexpress/experiments/E-MTAB-6081/	Rattus norvegicus	brain
Sample 77	RNA extraction, Illumina library preparation and sequencing	Illumina HiSeq2000	Illumina	ERR2130654	ERX2187506	ArrayExpress	E-MTAB-6081	https://www.ebi.ac.uk/arrayexpress/experiments/E-MTAB-6081/	Rattus norvegicus	brain
Sample 45	RNA extraction, Illumina library preparation and sequencing	Illumina HiSeq2000	Illumina	ERR2130655	ERX2187507	ArrayExpress	E-MTAB-6081	https://www.ebi.ac.uk/arrayexpress/experiments/E-MTAB-6081/	Rattus norvegicus	colon
Sample 58	RNA extraction, Illumina library preparation and sequencing	Illumina HiSeq2000	Illumina	ERR2130656	ERX2187508	ArrayExpress	E-MTAB-6081	https://www.ebi.ac.uk/arrayexpress/experiments/E-MTAB-6081/	Rattus norvegicus	colon
Sample 71	RNA extraction, Illumina library preparation and sequencing	Illumina HiSeq2000	Illumina	ERR2130657	ERX2187509	ArrayExpress	E-MTAB-6081	https://www.ebi.ac.uk/arrayexpress/experiments/E-MTAB-6081/	Rattus norvegicus	colon
Sample 42	RNA extraction, Illumina library preparation and sequencing	Illumina HiSeq2000	Illumina	ERR2130658	ERX2187510	ArrayExpress	E-MTAB-6081	https://www.ebi.ac.uk/arrayexpress/experiments/E-MTAB-6081/	Rattus norvegicus	duodenum
Sample 55	RNA extraction, Illumina library preparation and sequencing	Illumina HiSeq2000	Illumina	ERR2130659	ERX2187511	ArrayExpress	E-MTAB-6081	https://www.ebi.ac.uk/arrayexpress/experiments/E-MTAB-6081/	Rattus norvegicus	duodenum
Sample 68	RNA extraction, Illumina library preparation and sequencing	Illumina HiSeq2000	Illumina	ERR2130660	ERX2187512	ArrayExpress	E-MTAB-6081	https://www.ebi.ac.uk/arrayexpress/experiments/E-MTAB-6081/	Rattus norvegicus	duodenum
Sample 50	RNA extraction, Illumina library preparation and sequencing	Illumina HiSeq2000	Illumina	ERR2130661	ERX2187513	ArrayExpress	E-MTAB-6081	https://www.ebi.ac.uk/arrayexpress/experiments/E-MTAB-6081/	Rattus norvegicus	esophagus
Sample 63	RNA extraction, Illumina library preparation and sequencing	Illumina HiSeq2000	Illumina	ERR2130662	ERX2187514	ArrayExpress	E-MTAB-6081	https://www.ebi.ac.uk/arrayexpress/experiments/E-MTAB-6081/	Rattus norvegicus	esophagus
Sample 76	RNA extraction, Illumina library preparation and sequencing	Illumina HiSeq2000	Illumina	ERR2130663	ERX2187515	ArrayExpress	E-MTAB-6081	https://www.ebi.ac.uk/arrayexpress/experiments/E-MTAB-6081/	Rattus norvegicus	esophagus
Sample 49	RNA extraction, Illumina library preparation and sequencing	Illumina HiSeq2000	Illumina	ERR2130664	ERX2187516	ArrayExpress	E-MTAB-6081	https://www.ebi.ac.uk/arrayexpress/experiments/E-MTAB-6081/	Rattus norvegicus	heart
Sample 62	RNA extraction, Illumina library preparation and sequencing	Illumina HiSeq2000	Illumina	ERR2130665	ERX2187517	ArrayExpress	E-MTAB-6081	https://www.ebi.ac.uk/arrayexpress/experiments/E-MTAB-6081/	Rattus norvegicus	heart
Sample 75	RNA extraction, Illumina library preparation and sequencing	Illumina HiSeq2000	Illumina	ERR2130666	ERX2187518	ArrayExpress	E-MTAB-6081	https://www.ebi.ac.uk/arrayexpress/experiments/E-MTAB-6081/	Rattus norvegicus	heart
Sample 44	RNA extraction, Illumina library preparation and sequencing	Illumina HiSeq2000	Illumina	ERR2130667	ERX2187519	ArrayExpress	E-MTAB-6081	https://www.ebi.ac.uk/arrayexpress/experiments/E-MTAB-6081/	Rattus norvegicus	ileum
Sample 57	RNA extraction, Illumina library preparation and sequencing	Illumina HiSeq2000	Illumina	ERR2130668	ERX2187520	ArrayExpress	E-MTAB-6081	https://www.ebi.ac.uk/arrayexpress/experiments/E-MTAB-6081/	Rattus norvegicus	ileum
Sample 70	RNA extraction, Illumina library preparation and sequencing	Illumina HiSeq2000	Illumina	ERR2130669	ERX2187521	ArrayExpress	E-MTAB-6081	https://www.ebi.ac.uk/arrayexpress/experiments/E-MTAB-6081/	Rattus norvegicus	ileum
Sample 43	RNA extraction, Illumina library preparation and sequencing	Illumina HiSeq2000	Illumina	ERR2130670	ERX2187522	ArrayExpress	E-MTAB-6081	https://www.ebi.ac.uk/arrayexpress/experiments/E-MTAB-6081/	Rattus norvegicus	jejunum
Sample 56	RNA extraction, Illumina library preparation and sequencing	Illumina HiSeq2000	Illumina	ERR2130671	ERX2187523	ArrayExpress	E-MTAB-6081	https://www.ebi.ac.uk/arrayexpress/experiments/E-MTAB-6081/	Rattus norvegicus	jejunum
Sample 69	RNA extraction, Illumina library preparation and sequencing	Illumina HiSeq2000	Illumina	ERR2130672	ERX2187524	ArrayExpress	E-MTAB-6081	https://www.ebi.ac.uk/arrayexpress/experiments/E-MTAB-6081/	Rattus norvegicus	jejunum
Sample 46	RNA extraction, Illumina library preparation and sequencing	Illumina HiSeq2000	Illumina	ERR2130673	ERX2187525	ArrayExpress	E-MTAB-6081	https://www.ebi.ac.uk/arrayexpress/experiments/E-MTAB-6081/	Rattus norvegicus	kidneys
Sample 59	RNA extraction, Illumina library preparation and sequencing	Illumina HiSeq2000	Illumina	ERR2130674	ERX2187526	ArrayExpress	E-MTAB-6081	https://www.ebi.ac.uk/arrayexpress/experiments/E-MTAB-6081/	Rattus norvegicus	kidneys
Sample 72	RNA extraction, Illumina library preparation and sequencing	Illumina HiSeq2000	Illumina	ERR2130675	ERX2187527	ArrayExpress	E-MTAB-6081	https://www.ebi.ac.uk/arrayexpress/experiments/E-MTAB-6081/	Rattus norvegicus	kidneys
Sample 40	RNA extraction, Illumina library preparation and sequencing	Illumina HiSeq2000	Illumina	ERR2130676	ERX2187528	ArrayExpress	E-MTAB-6081	https://www.ebi.ac.uk/arrayexpress/experiments/E-MTAB-6081/	Rattus norvegicus	liver
Sample 53	RNA extraction, Illumina library preparation and sequencing	Illumina HiSeq2000	Illumina	ERR2130677	ERX2187529	ArrayExpress	E-MTAB-6081	https://www.ebi.ac.uk/arrayexpress/experiments/E-MTAB-6081/	Rattus norvegicus	liver
Sample 66	RNA extraction, Illumina library preparation and sequencing	Illumina HiSeq2000	Illumina	ERR2130678	ERX2187530	ArrayExpress	E-MTAB-6081	https://www.ebi.ac.uk/arrayexpress/experiments/E-MTAB-6081/	Rattus norvegicus	liver
Sample 39	RNA extraction, Illumina library preparation and sequencing	Illumina HiSeq2000	Illumina	ERR2130679	ERX2187531	ArrayExpress	E-MTAB-6081	https://www.ebi.ac.uk/arrayexpress/experiments/E-MTAB-6081/	Rattus norvegicus	pancreas
Sample 52	RNA extraction, Illumina library preparation and sequencing	Illumina HiSeq2000	Illumina	ERR2130680	ERX2187532	ArrayExpress	E-MTAB-6081	https://www.ebi.ac.uk/arrayexpress/experiments/E-MTAB-6081/	Rattus norvegicus	pancreas
Sample 65	RNA extraction, Illumina library preparation and sequencing	Illumina HiSeq2000	Illumina	ERR2130681	ERX2187533	ArrayExpress	E-MTAB-6081	https://www.ebi.ac.uk/arrayexpress/experiments/E-MTAB-6081/	Rattus norvegicus	pancreas
Sample 47	RNA extraction, Illumina library preparation and sequencing	Illumina HiSeq2000	Illumina	ERR2130682	ERX2187534	ArrayExpress	E-MTAB-6081	https://www.ebi.ac.uk/arrayexpress/experiments/E-MTAB-6081/	Rattus norvegicus	quadriceps
Sample 60	RNA extraction, Illumina library preparation and sequencing	Illumina HiSeq2000	Illumina	ERR2130683	ERX2187535	ArrayExpress	E-MTAB-6081	https://www.ebi.ac.uk/arrayexpress/experiments/E-MTAB-6081/	Rattus norvegicus	quadriceps
Sample 73	RNA extraction, Illumina library preparation and sequencing	Illumina HiSeq2000	Illumina	ERR2130684	ERX2187536	ArrayExpress	E-MTAB-6081	https://www.ebi.ac.uk/arrayexpress/experiments/E-MTAB-6081/	Rattus norvegicus	quadriceps
Sample 41	RNA extraction, Illumina library preparation and sequencing	Illumina HiSeq2000	Illumina	ERR2130685	ERX2187537	ArrayExpress	E-MTAB-6081	https://www.ebi.ac.uk/arrayexpress/experiments/E-MTAB-6081/	Rattus norvegicus	stomach
Sample 54	RNA extraction, Illumina library preparation and sequencing	Illumina HiSeq2000	Illumina	ERR2130686	ERX2187538	ArrayExpress	E-MTAB-6081	https://www.ebi.ac.uk/arrayexpress/experiments/E-MTAB-6081/	Rattus norvegicus	stomach
Sample 67	RNA extraction, Illumina library preparation and sequencing	Illumina HiSeq2000	Illumina	ERR2130687	ERX2187539	ArrayExpress	E-MTAB-6081	https://www.ebi.ac.uk/arrayexpress/experiments/E-MTAB-6081/	Rattus norvegicus	stomach
Sample 48	RNA extraction, Illumina library preparation and sequencing	Illumina HiSeq2000	Illumina	ERR2130688	ERX2187540	ArrayExpress	E-MTAB-6081	https://www.ebi.ac.uk/arrayexpress/experiments/E-MTAB-6081/	Rattus norvegicus	thymus
Sample 61	RNA extraction, Illumina library preparation and sequencing	Illumina HiSeq2000	Illumina	ERR2130689	ERX2187541	ArrayExpress	E-MTAB-6081	https://www.ebi.ac.uk/arrayexpress/experiments/E-MTAB-6081/	Rattus norvegicus	thymus
Sample 74	RNA extraction, Illumina library preparation and sequencing	Illumina HiSeq2000	Illumina	ERR2130690	ERX2187542	ArrayExpress	E-MTAB-6081	https://www.ebi.ac.uk/arrayexpress/experiments/E-MTAB-6081/	Rattus norvegicus	thymus
