# Supplementary material for: An RNA-Seq atlas of gene expression in mouse and rat normal tissues
Source: Sci Data. 2017 Dec 12;4:170185. doi: 10.1038/sdata.2017.185 (PMC5726313; doi:10.1038/sdata.2017.185)
Supplement: Supplementary S1 [file sdata2017185-s2.txt]

human_gene	mouse_ensgid	rat_ensgid	mean_id2human	pearson	FC_dist
TMEFF2	ENSMUSG00000026109	ENSRNOG00000016623	99	0.999	1.214
SF3B1	ENSMUSG00000025982	ENSRNOG00000013516	100	0.98	2
SUMO1	ENSMUSG00000026021	ENSRNOG00000016133	100	0.939	1.778
ARL8A	ENSMUSG00000026426	ENSRNOG00000005988	99	0.987	1.512
RNF2	ENSMUSG00000026484	ENSRNOG00000002454	100	0.988	1.94
KLHL20	ENSMUSG00000026705	ENSRNOG00000002875	99.75	0.988	1.452
ASF1A	ENSMUSG00000019857	ENSRNOG00000000415	99	0.981	1.574
HNRNPH3	ENSMUSG00000020069	ENSRNOG00000048193	99	0.989	1.612
CAND1	ENSMUSG00000020114	ENSRNOG00000007834	99.5	0.952	1.822
CABP7	ENSMUSG00000009075	ENSRNOG00000057703	100	0.999	1.339
TLX3	ENSMUSG00000040610	ENSRNOG00000004976	100	0.999	1.055
HNRNPH1	ENSMUSG00000007850	ENSRNOG00000003399	100	0.987	1.67
ARF1	ENSMUSG00000048076	ENSRNOG00000060229	100	0.97	1.432
VAMP2	ENSMUSG00000020894	ENSRNOG00000006989	99	0.995	1.761
EIF4A1	ENSMUSG00000059796	ENSRNOG00000030628	100	0.971	1.96
GABARAP	ENSMUSG00000018567	ENSRNOG00000017417	100	0.947	1.453
DERL2	ENSMUSG00000018442	ENSRNOG00000055466	99	0.99	1.081
YWHAE	ENSMUSG00000020849	ENSRNOG00000005290	100	0.979	1.451
LHX1	ENSMUSG00000018698	ENSRNOG00000002812	100	0.994	1.643
CLTC	ENSMUSG00000047126	ENSRNOG00000004291	100	0.937	1.959
SRSF1	ENSMUSG00000018379	ENSRNOG00000050323	100	0.991	1.502
CA10	ENSMUSG00000056158	ENSRNOG00000002626	100	1	0.424
SPOP	ENSMUSG00000057522	ENSRNOG00000004686	100	0.967	1.852
CBX1	ENSMUSG00000018666	ENSRNOG00000008689	99.5	0.986	1.746
KPNB1	ENSMUSG00000001440	ENSRNOG00000009275	99	0.979	1.704
FBXL20	ENSMUSG00000020883	ENSRNOG00000005081	100	0.977	1.649
TUBG1	ENSMUSG00000035198	ENSRNOG00000020213	99	0.973	1.762
LSM12	ENSMUSG00000020922	ENSRNOG00000020894	100	0.973	1.002
EFTUD2	ENSMUSG00000020929	ENSRNOG00000002818	99	0.971	1.628
PSMC5	ENSMUSG00000020708	ENSRNOG00000010038	100	0.983	1.037
GRB2	ENSMUSG00000059923	ENSRNOG00000003990	100	0.985	1.218
SRSF2	ENSMUSG00000034120	ENSRNOG00000000248	100	0.987	1.375
EIF4A3	ENSMUSG00000025580	ENSRNOG00000045791	99.5	0.993	0.923
RAB10	ENSMUSG00000020671	ENSRNOG00000047088	100	0.958	1.913
VSNL1	ENSMUSG00000054459	ENSRNOG00000005345	100	1	0.414
YWHAQ	ENSMUSG00000076432	ENSRNOG00000051650	100	0.972	1.612
ARF6	ENSMUSG00000044147	ENSRNOG00000004791	100	0.96	1.847
PSMC1	ENSMUSG00000021178	ENSRNOG00000003951	100	0.968	1.188
C6orf62	ENSMUSG00000019132	ENSRNOG00000018456	100	0.955	1.633
CPLX2	ENSMUSG00000025867	ENSRNOG00000000105	100	1	0.405
DDX41	ENSMUSG00000021494	ENSRNOG00000012771	99	0.97	1.568
DDX46	ENSMUSG00000021500	ENSRNOG00000021637	99	0.98	1.764
SMAD5	ENSMUSG00000021540	ENSRNOG00000022870	99.5	0.962	1.929
HNRNPK	ENSMUSG00000021546	ENSRNOG00000019113	100	0.987	1.394
OTP	ENSMUSG00000021685	ENSRNOG00000010560	100	1	0
TNNC1	ENSMUSG00000091898	ENSRNOG00000018943	99	1	0.515
SUPT16H	ENSMUSG00000035726	ENSRNOG00000011953	99	0.988	1.655
NEDD8	ENSMUSG00000010376	ENSRNOG00000019895	99	0.94	1.418
DPYSL2	ENSMUSG00000022048	ENSRNOG00000009625	99	0.997	1.967
GOLPH3	ENSMUSG00000022200	ENSRNOG00000012186	99	0.952	1.604
EIF3D	ENSMUSG00000016554	ENSRNOG00000005804	99	0.967	1.27
CACNG2	ENSMUSG00000019146	ENSRNOG00000006226	99	1	0.093
PHF5A	ENSMUSG00000061360	ENSRNOG00000024170	100	0.956	1.771
PCBP2	ENSMUSG00000056851	ENSRNOG00000036852	99.75	0.954	1.778
HOXC9	ENSMUSG00000036139	ENSRNOG00000016199	100	0.995	1.532
GLYR1	ENSMUSG00000022536	ENSRNOG00000003065	99	0.945	1.862
MAPK1	ENSMUSG00000063358	ENSRNOG00000001849	99.5	0.982	1.558
AP2M1	ENSMUSG00000022841	ENSRNOG00000001709	100	0.977	1.677
CAMK2N2	ENSMUSG00000051146	ENSRNOG00000038184	99	1	1.126
PSMD2	ENSMUSG00000006998	ENSRNOG00000001719	99	0.927	1.531
DYRK1A	ENSMUSG00000022897	ENSRNOG00000001662	99.5	0.982	1.299
PPP2R1A	ENSMUSG00000007564	ENSRNOG00000011282	100	0.994	0.954
DDX39B	ENSMUSG00000019432	ENSRNOG00000000841	100	0.984	1.949
TUBB	ENSMUSG00000001525	ENSRNOG00000061216	100	0.998	1.208
TUBB4A	ENSMUSG00000062591	ENSRNOG00000047505	100	1	0.633
ETF1	ENSMUSG00000024360	ENSRNOG00000019450	100	0.958	1.606
RBM22	ENSMUSG00000024604	ENSRNOG00000019235	100	0.988	1.622
DOK6	ENSMUSG00000073514	ENSRNOG00000038190	100	0.999	1.642
CNIH2	ENSMUSG00000024873	ENSRNOG00000020247	100	1	0.214
RAB1B	ENSMUSG00000024870	ENSRNOG00000050510	99	0.939	1.272
CHRM1	ENSMUSG00000032773	ENSRNOG00000018385	99	0.997	1.648
DDB1	ENSMUSG00000024740	ENSRNOG00000020715	100	0.964	1.424
LDB1	ENSMUSG00000025223	ENSRNOG00000018468	100	0.995	1.903
ACTR1A	ENSMUSG00000025228	ENSRNOG00000019725	100	0.974	1.384
RBM17	ENSMUSG00000037197	ENSRNOG00000018767	99	0.987	1.467
C1QL3	ENSMUSG00000049630	ENSRNOG00000017459	100	0.998	1.883
CDK9	ENSMUSG00000009555	ENSRNOG00000022586	99	0.985	1.564
STXBP1	ENSMUSG00000026797	ENSRNOG00000015420	100	0.999	1.491
RAB14	ENSMUSG00000026878	ENSRNOG00000018901	100	0.945	1.443
RBM18	ENSMUSG00000026889	ENSRNOG00000006763	99	0.915	1.97
SP9	ENSMUSG00000068859	ENSRNOG00000028187	99.75	0.999	0.883
LRRC4C	ENSMUSG00000050587	ENSRNOG00000029798	100	1	1.585
PAX6	ENSMUSG00000027168	ENSRNOG00000004410	99.25	0.998	1.834
COPS2	ENSMUSG00000027206	ENSRNOG00000008744	99.5	0.927	1.379
SNRNP200	ENSMUSG00000003660	ENSRNOG00000012157	100	0.983	1.547
NAPB	ENSMUSG00000027438	ENSRNOG00000004753	99.5	0.999	1.492
RPRD1B	ENSMUSG00000027651	ENSRNOG00000012923	99	0.949	1.923
CSTF1	ENSMUSG00000027498	ENSRNOG00000004775	100	0.983	1.649
ACTL6A	ENSMUSG00000027671	ENSRNOG00000011553	99	0.989	1.421
GRIA2	ENSMUSG00000033981	ENSRNOG00000054204	99	1	0.133
UBE2Q1	ENSMUSG00000042572	ENSRNOG00000020791	99	0.992	0.976
PRPF3	ENSMUSG00000015748	ENSRNOG00000025629	99.5	0.982	1.71
SF3B4	ENSMUSG00000068856	ENSRNOG00000021181	100	0.963	1.745
SV2A	ENSMUSG00000038486	ENSRNOG00000021182	99	1	1.313
RBM8A	ENSMUSG00000038374	ENSRNOG00000021215	100	0.977	1.319
PTBP2	ENSMUSG00000028134	ENSRNOG00000010827	99.5	0.988	1.72
PPP3CA	ENSMUSG00000028161	ENSRNOG00000009882	100	0.999	1.09
POU3F2	ENSMUSG00000095139	ENSRNOG00000006908	99.75	0.999	1.198
SMU1	ENSMUSG00000028409	ENSRNOG00000007671	100	0.908	1.99
KLHL9	ENSMUSG00000070923	ENSRNOG00000006335	99	0.957	1.839
ELAVL2	ENSMUSG00000008489	ENSRNOG00000006853	99	1	0.55
MAGOH	ENSMUSG00000028609	ENSRNOG00000012778	100	0.971	1.895
HPCAL4	ENSMUSG00000046093	ENSRNOG00000050983	99	1	0.302
SF3A3	ENSMUSG00000028902	ENSRNOG00000007629	99	0.993	1.04
HPCA	ENSMUSG00000028785	ENSRNOG00000006979	100	1	0.659
PUM1	ENSMUSG00000028580	ENSRNOG00000011709	99	0.95	1.993
PDIK1L	ENSMUSG00000050890	ENSRNOG00000016536	99.5	0.955	1.983
HNRNPR	ENSMUSG00000066037	ENSRNOG00000011910	99.5	0.992	1.131
DHX15	ENSMUSG00000029169	ENSRNOG00000003844	100	0.986	1.53
CHIC2	ENSMUSG00000029229	ENSRNOG00000002267	99	0.98	1.998
RAB35	ENSMUSG00000029518	ENSRNOG00000022014	100	0.959	1.958
RAN	ENSMUSG00000029430	ENSRNOG00000000938	100	0.961	1.845
YWHAG	ENSMUSG00000051391	ENSRNOG00000001436	100	0.996	1.672
GNB2	ENSMUSG00000029713	ENSRNOG00000001409	100	0.981	1.134
ACTL6B	ENSMUSG00000029712	ENSRNOG00000001408	100	1	0.957
KDELR2	ENSMUSG00000079111	ENSRNOG00000001083	99	0.979	1.257
LSM8	ENSMUSG00000044155	ENSRNOG00000058677	100	0.978	1.975
ARF5	ENSMUSG00000020440	ENSRNOG00000007806	100	0.947	1.592
TNPO3	ENSMUSG00000012535	ENSRNOG00000021758	99	0.955	1.507
UBE2H	ENSMUSG00000039159	ENSRNOG00000048205	99.5	0.956	2
MTPN	ENSMUSG00000029840	ENSRNOG00000011857	99	0.988	1.388
TRA2A	ENSMUSG00000029817	ENSRNOG00000009156	99	0.975	1.933
WNT7A	ENSMUSG00000030093	ENSRNOG00000048782	99	1	0.511
SRGAP3	ENSMUSG00000030257	ENSRNOG00000006509	99	0.998	1.736
CPNE9	ENSMUSG00000030270	ENSRNOG00000023077	99	1	1.843
BRK1	ENSMUSG00000033940	ENSRNOG00000010184	99	0.961	1.451
GRIN2B	ENSMUSG00000030209	ENSRNOG00000008766	99	1	0.22
GOLT1B	ENSMUSG00000030245	ENSRNOG00000058386	99	0.949	1.975
FGFR1OP2	ENSMUSG00000040242	ENSRNOG00000001811	99	0.964	1.83
PRKCG	ENSMUSG00000078816	ENSRNOG00000054371	99	0.999	1.095
BRSK1	ENSMUSG00000035390	ENSRNOG00000017673	99	0.999	1.712
U2AF2	ENSMUSG00000030435	ENSRNOG00000015914	99.75	0.981	1.69
UBE2M	ENSMUSG00000005575	ENSRNOG00000027514	100	0.935	1.699
ATP1A3	ENSMUSG00000040907	ENSRNOG00000020263	99	1	0.145
RUVBL2	ENSMUSG00000003868	ENSRNOG00000020793	100	0.979	1.561
KDELR1	ENSMUSG00000002778	ENSRNOG00000021082	99.5	0.976	1.251
NR2F2	ENSMUSG00000030551	ENSRNOG00000010308	100	0.984	1.834
COPB1	ENSMUSG00000030754	ENSRNOG00000057623	99	0.941	1.674
CACNG3	ENSMUSG00000066189	ENSRNOG00000012362	99	1	0.716
PPP4C	ENSMUSG00000030697	ENSRNOG00000019813	100	0.982	1.794
STX1B	ENSMUSG00000030806	ENSRNOG00000019193	100	1	0.343
TIAL1	ENSMUSG00000030846	ENSRNOG00000020271	99	0.965	1.803
XAB2	ENSMUSG00000019470	ENSRNOG00000000988	99	0.992	1.332
GOLGA7	ENSMUSG00000015341	ENSRNOG00000017956	99	0.936	1.921
CNOT7	ENSMUSG00000031601	ENSRNOG00000012263	100	0.945	1.951
GPM6A	ENSMUSG00000031517	ENSRNOG00000010731	99.5	0.999	1.279
ATP6V1B2	ENSMUSG00000006273	ENSRNOG00000011891	99	0.994	1.49
MAU2	ENSMUSG00000031858	ENSRNOG00000020526	99.5	0.967	1.907
RAB3A	ENSMUSG00000031840	ENSRNOG00000019433	99	1	1.237
ASNA1	ENSMUSG00000052456	ENSRNOG00000003747	100	0.923	1.861
CBLN1	ENSMUSG00000031654	ENSRNOG00000000010	99	1	0.316
GRIA4	ENSMUSG00000025892	ENSRNOG00000006957	99	1	0.492
ELAVL3	ENSMUSG00000003410	ENSRNOG00000013752	99	1	0.247
ARCN1	ENSMUSG00000032096	ENSRNOG00000061108	99	0.96	1.508
PAFAH1B2	ENSMUSG00000003131	ENSRNOG00000057102	100	0.983	1.993
LINGO1	ENSMUSG00000049556	ENSRNOG00000017193	99	1	0.917
ARIH1	ENSMUSG00000025234	ENSRNOG00000009887	99	0.953	1.738
ONECUT1	ENSMUSG00000043013	ENSRNOG00000008095	99	0.997	1.617
ZIC1	ENSMUSG00000032368	ENSRNOG00000014644	99	1	0.098
U2SURP	ENSMUSG00000032407	ENSRNOG00000008607	99	0.984	1.493
SOX14	ENSMUSG00000053747	ENSRNOG00000022084	100	0.999	1.031
MSL2	ENSMUSG00000066415	ENSRNOG00000023021	99	0.985	1.557
QRICH1	ENSMUSG00000006673	ENSRNOG00000025071	99	0.98	1.776
STAG2	ENSMUSG00000025862	ENSRNOG00000029885	99	0.989	1.096
IL1RAPL1	ENSMUSG00000052372	ENSRNOG00000029663	99	1	0.574
POU3F4	ENSMUSG00000056854	ENSRNOG00000002784	99	1	0.24
PLP1	ENSMUSG00000031425	ENSRNOG00000002419	100	1	0.065
CNKSR2	ENSMUSG00000025658	ENSRNOG00000007014	99	1	1.38
GLRA2	ENSMUSG00000018589	ENSRNOG00000003313	99	1	0
TRA2B	ENSMUSG00000022858	ENSRNOG00000001783	100	0.995	0.97
SPIN1	ENSMUSG00000021395	ENSRNOG00000011119	99	0.978	1.817
RPL18A	ENSMUSG00000045128	ENSRNOG00000018795	99	0.966	1.574
TMEM167B	ENSMUSG00000068732	ENSRNOG00000042160	99	0.903	1.961
CWC15	ENSMUSG00000004096	ENSRNOG00000008490	99.5	0.91	1.608
