# Supplementary material for: An RNA-Seq atlas of gene expression in mouse and rat normal tissues
Source: Sci Data. 2017 Dec 12;4:170185. doi: 10.1038/sdata.2017.185 (PMC5726313; doi:10.1038/sdata.2017.185)
Supplement: Supplementary S3 [file sdata2017185-s4.txt]

###############################################################################################################################
######### Downstream analysis for "An RNA-Seq atlas of gene expression in mouse and rat normal tissues"
######### by Julia F. Soellner, German Leparc, Tobias Hildebrandt, Holger Klein, Leo Thomas, Elia Stupka and Eric Simon
###############################################################################################################################

##########################################
######## setup 
##########################################

library(limma)
library(edgeR)
library(ggplot2)
library(ggdendro)
library(RColorBrewer)
library(pheatmap)
library(grid)
library(gridExtra)
library(RMySQL)
library(igraph)
library(data.table)

## color pallett
colors13 <- c(rgb(113,192,94, maxColorValue=255),
              rgb(159,73,213, maxColorValue=255),
              rgb(182,207,58, maxColorValue=255),
              rgb(81,44,119, maxColorValue=255),
              rgb(165,157,87, maxColorValue=255),
              rgb(118,123,212, maxColorValue=255),
              rgb(206,95,49, maxColorValue=255),
              rgb(99,168,192, maxColorValue=255),
              rgb(199,70,131, maxColorValue=255),
              rgb(118,186,149, maxColorValue=255),
              rgb(177,133,183, maxColorValue=255),
              rgb(146,90,72, maxColorValue=255),
              rgb(110,100,103, maxColorValue=255)) 

##########################################
######## data import & pre-processsing
##########################################

## create environments to work with both species at the same time
mouseEnv <- new.env()
ratEnv <- new.env()

## load the data (counts, rpkm, tpm)
mouseEnv$counts <- read.table("./data/mouse_counts.txt", check.names = F)
mouseEnv$rpkm <- read.table("./data/mouse_rpkm.txt", check.names = F)
mouseEnv$tpm <- read.table("./data/mouse_tpm.txt", check.names = F)
mouseEnv$pre.design <- read.table("./data/mouse_design.txt", check.names = F)

ratEnv$counts <- read.table("./data/rat_counts.txt", check.names = F)
ratEnv$rpkm <- read.table("./data/rat_rpkm.txt", check.names = F)
ratEnv$tpm <- read.table("./data/rat_tpm.txt", check.names = F)
ratEnv$pre.design <- read.table("./data/rat_design.txt", check.names = F)

## use limma to get voom-normalized log(cpm) values
for (e in c(mouseEnv, ratEnv)) {
  group <- factor(e$pre.design[,"group"])
  design <- model.matrix(~0+group)
  colnames(design) <- levels(group)
  
  ## put counts into DGE object and normalize
  dge <- DGEList(counts=e$counts)
  
  ## ignore if not expressed in at least one sample
  isexpr <- rowSums(cpm(dge)>1) >= 1   
  dge <- dge[isexpr,keep.lib.sizes=FALSE]
  dge <- calcNormFactors(dge)
  
  e$v <- voom(dge,design)
}

## in rat we have one sample annotated as "unknown" for which we have no information regarding tissue etc. 
## => remove the sample
ratEnv$counts <- ratEnv$counts[,which(!grepl("Unknown", colnames(ratEnv$counts)))]
ratEnv$rpkm <- ratEnv$rpkm[,which(!grepl("Unknown", colnames(ratEnv$rpkm)))]
ratEnv$tpm <- ratEnv$tpm[,which(!grepl("Unknown", colnames(ratEnv$tpm)))]
ratEnv$v$E <-ratEnv$v$E[,which(!grepl("Unknown", colnames(ratEnv$v$E)))]
ratEnv$pre.design <-ratEnv$pre.design[which(!ratEnv$pre.design$group=="Unknown"),]

## rat: rename "Kindeys" to "Kidney"
colnames(ratEnv$counts) <- gsub("Kidneys", "Kidney", colnames(ratEnv$counts))
colnames(ratEnv$rpkm) <- gsub("Kidneys", "Kidney", colnames(ratEnv$rpkm))
colnames(ratEnv$tpm) <- gsub("Kidneys", "Kidney", colnames(ratEnv$tpm))
colnames(ratEnv$v$E) <- gsub("Kidneys", "Kidney", colnames(ratEnv$v$E))
ratEnv$pre.design$group <- droplevels(factor(gsub("Kidneys", "Kidney", ratEnv$pre.design$group)))
ratEnv$pre.design$sample <- droplevels(factor(gsub("Kidneys", "Kidney", ratEnv$pre.design$sample)))

## in mouse we have one technical outlier
## => remove the sample
mouseEnv$counts <- mouseEnv$counts[,which(!grepl("199_11", colnames(mouseEnv$counts)))]
mouseEnv$rpkm <- mouseEnv$rpkm[,which(!grepl("199_11", colnames(mouseEnv$rpkm)))]
mouseEnv$tpm <- mouseEnv$tpm[,which(!grepl("199_11", colnames(mouseEnv$tpm)))]
mouseEnv$v$E <- mouseEnv$v$E[,which(!grepl("199_11", colnames(mouseEnv$v$E)))]
mouseEnv$pre.design <- mouseEnv$pre.design[which(!grepl("199_11", mouseEnv$pre.design$sample)),]

##########################################
######## Prinicipal component analysis
##########################################

## mouse - get tissue association
mGroup.list <- unique(mouseEnv$pre.design$group)
mGroup <- mouseEnv$pre.design$group
mGroup.tags<-as.vector(mGroup)
names(mGroup.tags)<-colnames(mouseEnv$v$E)

## rat - get tissue association
rGroup.list <- unique(ratEnv$pre.design$group)
rGroup <- ratEnv$pre.design$group
rGroup.tags<-as.vector(rGroup)
names(rGroup.tags)<-colnames(ratEnv$v$E)

## calculate PCA
mPrc <- prcomp(t(mouseEnv$v$E), scale=TRUE)
rPrc <- prcomp(t(ratEnv$v$E), scale=TRUE)

## calculate % variance explained
mPcv <- (mPrc$sdev^2/sum(mPrc$sdev^2))*100
names(mPcv) <- paste0("PC", 1:length(mPcv))
rPcv <- (rPrc$sdev^2/sum(rPrc$sdev^2))*100
names(rPcv) <- paste0("PC", 1:length(rPcv))

## create screeplot (variance per PC)
mDf <- data.frame(PC=1:10, var=mPcv[1:10])
mScree <- ggplot(data=mDf, aes(x=PC, y=var)) +
  geom_line(color="grey")+
  geom_point() +
  theme_bw(base_size = 20) +
  scale_x_continuous(limits=c(1,10), breaks=1:10) +
  ylim(c(0,22)) + 
  ggtitle("Mouse") + ylab("% explained variance")
mScree <- arrangeGrob(mScree, top = textGrob("a", x = unit(0, "npc"), y = unit(1, "npc"), just=c("left","top"),
         gp=gpar(fontface="bold", fontsize=20)))

rDf <- data.frame(PC=1:10, var=rPcv[1:10])
rScree <- ggplot(data=rDf, aes(x=PC, y=var)) +
  geom_line(color="grey")+
  geom_point() +
  theme_bw(base_size = 20) +
  scale_x_continuous(limits=c(1,10), breaks=1:10) +
  ylim(c(0,22)) + 
  ggtitle("Rat") + ylab("% explained variance")
rScree <- arrangeGrob(rScree, top = textGrob("b", x = unit(0, "npc"), y = unit(1, "npc"), just=c("left","top"),
         gp=gpar(fontface="bold", fontsize=20)))

grid.arrange(mScree, rScree, ncol = 2, newpage = TRUE)

## prepare PCA results for ggplot
mPca.df <- data.frame(group=as.character(mGroup), mPrc$x)
rPca.df <- data.frame(group=as.character(rGroup), rPrc$x)

## create scatter plots of first PCs
mPc1.pc2 <- ggplot(mPca.df,aes(x=PC1,y=PC2,color=group,shape=group)) + geom_point(size=3) +  
  scale_shape_manual(values=1:length(unique(mGroup))) +  
  xlab(paste0("PC1 (", round(mPcv["PC1"], digits=2), " %)")) +  
  ylab(paste0("PC2 (", round(mPcv["PC2"], digits=2), " %)")) +  
  theme_bw() + ggtitle("Mouse") + labs(color="tissue", shape="tissue") +  
  scale_color_manual(values = colors13) + theme(legend.position="none") + coord_fixed(ratio = 1.5)
mPc1.pc2 <- arrangeGrob(mPc1.pc2, top = textGrob("a", x = unit(0, "npc"), y = unit(1, "npc"), just=c("left","top"),
         gp=gpar(fontface="bold")))
rPc1.pc2 <- ggplot(rPca.df,aes(x=PC1,y=PC2,color=group,shape=group)) + geom_point(size=3) +  
  scale_shape_manual(values=1:length(unique(rGroup))) +  
  xlab(paste0("PC1 (", round(rPcv["PC1"], digits=2), " %)")) +  
  ylab(paste0("PC2 (", round(rPcv["PC2"], digits=2), " %)")) +  
  theme_bw() + ggtitle("Rat") + labs(color="tissue", shape="tissue") +  
  scale_color_manual(values = colors13)
rPc1.pc2 <- arrangeGrob(rPc1.pc2, top = textGrob("b", x = unit(0, "npc"), y = unit(1, "npc"), just=c("left","top"),
         gp=gpar(fontface="bold")))

mPc1.pc3 <- ggplot(mPca.df,aes(x=PC1,y=PC3,color=group,shape=group)) + geom_point(size=3) +  
  scale_shape_manual(values=1:length(unique(mGroup))) +  
  xlab(paste0("PC1 (", round(mPcv["PC1"], digits=2), " %)")) +  
  ylab(paste0("PC3 (", round(mPcv["PC3"], digits=2), " %)")) +  
  theme_bw() + ggtitle("Mouse") + labs(color="tissue", shape="tissue") +  
  scale_color_manual(values = colors13)  + theme(legend.position="none") + coord_fixed(ratio = 1.5)
mPc1.pc3 <- arrangeGrob(mPc1.pc3, top = textGrob("a", x = unit(0, "npc"), y = unit(1, "npc"), just=c("left","top"),
         gp=gpar(fontface="bold")))
rPc1.pc3 <- ggplot(rPca.df,aes(x=PC1,y=PC3,color=group,shape=group)) + geom_point(size=3) +  
  scale_shape_manual(values=1:length(unique(rGroup))) +  
  xlab(paste0("PC1 (", round(rPcv["PC1"], digits=2), " %)")) +  
  ylab(paste0("PC3 (", round(rPcv["PC3"], digits=2), " %)")) +  
  theme_bw() + ggtitle("Rat") + labs(color="tissue", shape="tissue") +  
  scale_color_manual(values = colors13) 
rPc1.pc3 <- arrangeGrob(rPc1.pc3, top = textGrob("b", x = unit(0, "npc"), y = unit(1, "npc"), just=c("left","top"),
         gp=gpar(fontface="bold")))

mPc2.pc3 <- ggplot(mPca.df,aes(x=PC2,y=PC3,color=group,shape=group)) + geom_point(size=3) +  
  scale_shape_manual(values=1:length(unique(mGroup))) +  
  xlab(paste0("PC2 (", round(mPcv["PC2"], digits=2), " %)")) +  
  ylab(paste0("PC3 (", round(mPcv["PC3"], digits=2), " %)")) +  
  theme_bw() + ggtitle("Mouse") + labs(color="tissue", shape="tissue") +  
  scale_color_manual(values = colors13) + theme(legend.position="none") + coord_fixed(ratio = 0.9)
mPc2.pc3 <- arrangeGrob(mPc2.pc3, top = textGrob("a", x = unit(0, "npc"), y = unit(1, "npc"), just=c("left","top"),
         gp=gpar(fontface="bold")))
rPc2.pc3 <- ggplot(rPca.df,aes(x=PC2,y=PC3,color=group,shape=group)) +  geom_point(size=3) +  
  scale_shape_manual(values=1:length(unique(rGroup))) +  
  xlab(paste0("PC2 (", round(rPcv["PC2"], digits=2), " %)")) +  
  ylab(paste0("PC3 (", round(rPcv["PC3"], digits=2), " %)")) +  
  theme_bw() + ggtitle("Rat") + labs(color="tissue", shape="tissue") +  
  scale_color_manual(values = colors13)
rPc2.pc3 <- arrangeGrob(rPc2.pc3, top = textGrob("b", x = unit(0, "npc"), y = unit(1, "npc"), just=c("left","top"),
         gp=gpar(fontface="bold")))

grid.arrange(mPc1.pc2, rPc1.pc2, ncol = 2, newpage = TRUE)

grid.arrange(mPc1.pc3, rPc1.pc3, ncol = 2, newpage = TRUE)

grid.arrange(mPc2.pc3, rPc2.pc3, ncol = 2, newpage = TRUE)


##########################################
######## intra- & inter-tissue variation
##########################################

## mouse - compute squared coefficient of variation for each gene per tissue
mDf <- data.frame(ensgid=NA_character_, sCV=NA_integer_, log10mean=NA_integer_, tissue=NA_character_)
for(t in 1:length(mGroup.list)){
  currT <- as.character(mGroup.list)[t]
  currD <- mouseEnv$rpkm[which(apply(mouseEnv$rpkm,1,function(x) !any(x==0))) , which(grepl(currT, colnames(mouseEnv$rpkm)))]
  
  currStd <- apply(currD, 1, sd)
  currMean <- apply(currD, 1, mean)
  currCV <- (currStd / currMean)^2
  
  # sort by mean rpkm
  idx <- sort(currMean, index.return=T)$ix
  currMean <- log10(currMean[idx])
  currCV <- currCV[idx]
  
  currDf <- data.frame(ensgid=names(currMean),  sCV=currCV, log10mean=currMean, tissue=rep(currT, length(currMean)))
  mDf <- rbind(mDf, currDf)
}

## remove the NA line of initialization
mDf <- mDf[-1,]

## rat - compute squared coefficient of variation for each gene per tissue
rDf <- data.frame(ensgid=NA_character_, sCV=NA_integer_, log10mean=NA_integer_, tissue=NA_character_)
for(t in 1:length(rGroup.list)){
  currT <- as.character(rGroup.list)[t]
  currD <- ratEnv$rpkm[which(apply(ratEnv$rpkm,1,function(x) !any(x==0))) , which(grepl(currT, colnames(ratEnv$rpkm)))]
  
  currStd <- apply(currD, 1, sd)
  currMean <- apply(currD, 1, mean)
  currCV <- (currStd / currMean)^2
  
  # sort by mean rpkm
  idx <- sort(currMean, index.return=T)$ix
  currMean <- log10(currMean[idx])
  currCV <- currCV[idx]
  
  currDf <- data.frame(ensgid=names(currMean),  sCV=currCV, log10mean=currMean, tissue=rep(currT, length(currMean)))
  rDf <- rbind(rDf, currDf)
}
## remove the NA line of intialization
rDf <- rDf[-1,]

## change level ordering in rDf$tissue
rDf$tissue <- factor(rDf$tissue, levels = levels(mDf$tissue))

## generate plots
mCVplot <- ggplot(mDf) +
  geom_smooth(aes(x=log10mean,y=sCV,group=as.factor(tissue),fill=as.factor(tissue),color=as.factor(tissue))) +
  theme_bw(base_size = 35) + labs(fill = "tissue", color="tissue") +
  xlab("log10(mean_RPKM)") + ylab(bquote(CV^{2})) + 
  ylim(c(0,0.6))  + 
  scale_fill_manual(values = colors13) + guides(fill = guide_legend(keyheight = 3))  + ggtitle("Mouse")  +
  scale_color_manual(values = colors13) + theme(legend.position="none") 
mCVplot <- arrangeGrob(mCVplot, top = textGrob("a", x = unit(0, "npc"), y = unit(1, "npc"), just=c("left","top"),
         gp=gpar(fontface="bold", fontsize=35)))
rCVplot <- ggplot(rDf) +
  geom_smooth(aes(x=log10mean,y=sCV,group=as.factor(tissue),fill=as.factor(tissue),color=as.factor(tissue))) +
  theme_bw(base_size = 35) + labs(fill = "tissue", color="tissue") +
  xlab("log10(mean_RPKM)") + ylab(bquote(CV^{2})) +
  ylim(c(0,0.6)) + 
  scale_fill_manual(values = colors13) + guides(fill = guide_legend(keyheight = 3)) + ggtitle("Rat") +
  scale_color_manual(values = colors13)
rCVplot <- arrangeGrob(rCVplot, top = textGrob("b", x = unit(0, "npc"), y = unit(1, "npc"), just=c("left","top"),
         gp=gpar(fontface="bold", fontsize=35)))
grid.arrange(mCVplot, rCVplot, ncol = 2)

##########################################
######## hierarchical clustering
##########################################

## compute hierarchical clustering 
mHc <- hclust(dist(t(mouseEnv$v$E)))
mHc$labels <- gsub("199", "Mouse", mHc$labels)
rHc <- hclust(dist(t(ratEnv$v$E)))
rHc$labels <- gsub("199", "Rat", rHc$labels)

## draw dendrogramms
mDendro <- ggdendrogram(mHc, rotate = TRUE) + ggtitle("Mouse") + theme_bw() + xlab("") + ylab("") +
  theme(axis.text=element_text(size=7.5))
mDendro <- arrangeGrob(mDendro, top = textGrob("a", x = unit(0, "npc"), y = unit(1, "npc"), just=c("left","top"),
         gp=gpar(fontface="bold")))

rDendro <- ggdendrogram(rHc, rotate = TRUE) + ggtitle("Rat") + theme_bw() + xlab("") + ylab("") +
  theme(axis.text=element_text(size=7.5))
rDendro <- arrangeGrob(rDendro, top = textGrob("b", x = unit(0, "npc"), y = unit(1, "npc"), just=c("left","top"),
         gp=gpar(fontface="bold")))

grid.arrange(mDendro, rDendro, ncol = 2)

##########################################
######## Orthology - filtering
##########################################

## read data dump from inhouse database containing Ensembl annotation
ensemblGenes <- read.table("./data/ensembl84_genes.txt", sep="\t", header=T, quote="")
ensemblHomology <- read.table("./data/ensembl84_homology.txt", sep="\t", header=T, quote="")

## convert to data.table for lookup performance
ensemblGenesDT <- as.data.table(ensemblGenes)      
ensemblHomologyDT <- as.data.table(ensemblHomology)     

## mouse - limit to protein coding genes with 1-to-1 orthology to human
mouseGenes <- c()
for(g in 1:nrow(mouseEnv$rpkm)){
  currG <- rownames(mouseEnv$rpkm)[g]
  biotype <- ensemblGenesDT[which(ensemblGenesDT$ensgid==currG), ]$biotype
  
  if(length(biotype)==0){
    next
  } else{
    if(biotype=="protein_coding"){
      # if gene is protein coding: check whether it is a 1-to-1 ortholog to a human gene
      one2one <- ensemblHomologyDT[which(ensemblHomologyDT$query_ensgid==currG & ensemblHomologyDT$target_species_name=="human"), ]$is_one2one
      
      if(length(one2one)!=0){
        
        if(one2one==1){
          mouseGenes <- c(mouseGenes, currG) 
        }
      }
    }
  }
}

## rat - limit to protein coding genes with 1-to-1 orthology to human
ratGenes<- c()
for(g in 1:nrow(ratEnv$rpkm)){
  currG <- rownames(ratEnv$rpkm)[g]
  biotype <- ensemblGenesDT[which(ensemblGenesDT$ensgid==currG), ]$biotype
  
  if(length(biotype)==0){
    next
  } else{
    if(biotype=="protein_coding"){
      # if gene is protein coding: check whether it is a 1-to-1 ortholog to a human gene
      one2one <- ensemblHomologyDT[which(ensemblHomologyDT$query_ensgid==currG & ensemblHomologyDT$target_species_name=="human"), ]$is_one2one
      
      if(length(one2one)!=0){
        if(unique(one2one)==1){
          ratGenes <- c(ratGenes, currG) 
        }
      }
    }
  }
}

## retrieve orthology information for the genes with 1-to-1 orthology to human
ortho_mouseRat <- ensemblHomologyDT[which(ensemblHomologyDT$query_species_name=="mouse" & ensemblHomologyDT$target_species_name=="rat" & query_ensgid %in% mouseGenes), ]

ortho_ratMouse <- ensemblHomologyDT[which(ensemblHomologyDT$query_species_name=="rat" & ensemblHomologyDT$target_species_name=="mouse" & query_ensgid %in% ratGenes), ]

## summarizing the orthology mapping between species
coding_summary <- data.frame(species=c("mouse", "rat"),
                             totalGenes=c(length(rownames(mouseEnv$rpkm)), length(rownames(ratEnv$rpkm))),
                             codingOne2one=c(length(mouseGenes), length(ratGenes)))

ortho_summary <- data.frame(direction=c("mouse->rat", "rat->mouse"),
                            one2one=c(sum(ortho_mouseRat$is_one2one), sum(ortho_ratMouse$is_one2one)),
                            one2m=c(length(unique(ortho_mouseRat[ortho_mouseRat$is_one2one==0,"query_ensgid"])),
                                    length(unique(ortho_ratMouse[ortho_ratMouse$is_one2one==0,"query_ensgid"]))),
                            none=c(sum(!mouseGenes %in% ortho_mouseRat$query_ensgid),
                                   sum(!ratGenes %in% ortho_ratMouse$query_ensgid)))
ortho_summary$total <- rowSums(ortho_summary[,-1]) 

## limit data to 1-to-1 orthologues
ortho_mouseRat <- ortho_mouseRat[which(ortho_mouseRat$is_one2one==1), ]
ortho_ratMouse <- ortho_ratMouse[which(ortho_ratMouse$is_one2one==1), ]

## limit mouse data to pairs where the rat gene is also a 1-to-1 human orthologue
## and the other way around for rat->mouse direction
ortho_mouseRat <- ortho_mouseRat[which(ortho_mouseRat$target_ensgid %in% ratGenes), ]
ortho_ratMouse <- ortho_ratMouse[which(ortho_ratMouse$target_ensgid %in% mouseGenes), ]

## remove redundant pairs
ortho_dfR <- data.frame(ortho_ratMouse)[, c("target_ensgid", "query_ensgid", "global_identity")]
colnames(ortho_dfR) <- c("query_ensgid", "target_ensgid", "global_identity")
ortho_df <- rbind(data.frame(ortho_mouseRat)[,c("query_ensgid", "target_ensgid", "global_identity")],
                  ortho_dfR)
ortho_df <- ortho_df[!duplicated(ortho_df[,1:2]), ]

rm(list=c("ortho_dfR", "ortho_mouseRat", "ortho_ratMouse"))

#####################################################
######## Orthology - sequence identity & correlation
#####################################################

## compute mouse<->rat expression correlation and fetch sequence identity to human
for (r in 1:nrow(ortho_df)) {
  # get sequence identity to human for both species and the mean of both values
  mHid <- ensemblHomologyDT[which(as.character(ensemblHomologyDT$query_ensgid)==ortho_df[r, "query_ensgid"] & as.character(ensemblHomologyDT$target_species_name)=="human"), ]$global_identity
  
  rHid <- ensemblHomologyDT[which(as.character(ensemblHomologyDT$query_ensgid)==ortho_df[r, "target_ensgid"] & as.character(ensemblHomologyDT$target_species_name)=="human"), ]$global_identity
  
  ortho_df[r, "mouse_id2human"] <- mHid
  ortho_df[r, "rat_id2human"] <- rHid
  ortho_df[r, "mean_id2human"] <- mean(c(mHid, rHid))
  
  # get tissue expression for both genes and summarize replicates 
  mExp <- mouseEnv$tpm[which(rownames(mouseEnv$tpm)==ortho_df$query_ensgid[r]), ]
  rExp <- ratEnv$tpm[which(rownames(ratEnv$tpm)==ortho_df$target_ensgid[r]), ]
  
  mT <- unique(sapply(names(mExp), function(x) strsplit(x, "_")[[1]][3]))
  mExpMed <- data.frame(expMed=rep(NA_integer_, length(mT)), row.names = mT)
  for (i in 1:length(mT)) {
    mExpMed[mT[i], ] <- median(as.numeric(mExp[which(grepl(mT[i], names(mExp)))]))
  }
  
  # mouse fold change - tissue specificity
  mExpFC <- apply(mExpMed, 1, function(x) x["expMed"]/colMeans(mExpMed))
  
  rT <- unique(sapply(names(rExp), function(x) strsplit(x, "_")[[1]][3]))
  rExpMed <- data.frame(expMed=rep(NA_integer_, length(rT)), row.names = rT)
  for (i in 1:length(rT)) {
    rExpMed[rT[i], ] <- median(as.numeric(rExp[which(grepl(rT[i], names(rExp)))]))
  }
  
  # rat fold change - tissue specificity
  rExpFC <- apply(rExpMed, 1, function(x) x["expMed"]/colMeans(rExpMed))
  
  # get common tissues and put both vectors in same order
  keep <- intersect(rownames(mExpMed), rownames(rExpMed))
  mExpMed <- mExpMed[keep, ]
  rExpMed <- rExpMed[keep, ]
  mExpFC <- mExpFC[keep]
  rExpFC <- rExpFC[keep]
  
  ortho_df[r, "pearson"] <- round(cor(mExpMed, rExpMed, method="pearson"), digits=3)
  ortho_df[r, "spearman"] <- round(cor(mExpMed, rExpMed, method="spearman"), digits=3)
  ortho_df[r, "FC_dist"] <- round(dist(rbind(mExpFC, rExpFC), method="manhattan"), digits=3)
}

g1 <- ggplot(ortho_df, aes(x=mean_id2human, y=pearson)) + geom_point(alpha=0.1) + theme_bw(base_size = 30) + ylab("Pearson correlation coefficient") + xlab("Mean sequence identity to human")
g1 <- arrangeGrob(g1, top = textGrob("a", x = unit(0, "npc"), y = unit(1, "npc"), just=c("left","top"),
         gp=gpar(fontface="bold", fontsize=30)))

g2 <- ggplot(ortho_df, aes(x=mean_id2human, y=FC_dist)) + geom_point(alpha=0.1) + theme_bw(base_size = 30) + ylab("Fold change distance") + xlab("Mean sequence identity to human")
g2 <- arrangeGrob(g2, top = textGrob("b", x = unit(0, "npc"), y = unit(1, "npc"), just=c("left","top"),
         gp=gpar(fontface="bold", fontsize=30)))

grid.arrange(g1, g2, ncol = 2, newpage = TRUE)

##########################################
######## Highly conserved genes
##########################################

## get pairs with high pearson corr. coefficient, low fold change distance and high sequence identity to human
ortho_res <- ortho_df[which(ortho_df$pearson>=0.9 & ortho_df$FC_dist<=2 & ortho_df$mean_id2human>=99), ]

## add human ensgid 
for (i in 1:nrow(ortho_res)) {
  hg <- ensemblHomologyDT[which(as.character(ensemblHomologyDT$query_ensgid)==ortho_res[i, "query_ensgid"] & as.character(ensemblHomologyDT$target_species_name)=="human"), ]$target_ensgid
  ortho_res[i, "human_gene"] <- ensemblGenesDT[which(as.character(ensemblGenesDT$ensgid)==hg), ]$name ##############
}

ortho_res <- cbind(ortho_res$human_gene, ortho_res[,1:9])
colnames(ortho_res)[1:3] <- c("human_gene", "mouse_ensgid", "rat_ensgid")

write.table(ortho_res, file="highly_conserved_genes.txt", quote=F, row.names = FALSE, sep="\t")


##########################################
######## sessionInfo()
##########################################

## R version 3.3.2 (2016-10-31)
## Platform: x86_64-pc-linux-gnu (64-bit)
## Running under: Scientific Linux 7.3 (Nitrogen)
## 
## locale:
##  [1] LC_CTYPE=en_US.UTF-8       LC_NUMERIC=C              
##  [3] LC_TIME=en_US.UTF-8        LC_COLLATE=en_US.UTF-8    
##  [5] LC_MONETARY=en_US.UTF-8    LC_MESSAGES=en_US.UTF-8   
##  [7] LC_PAPER=en_US.UTF-8       LC_NAME=C                 
##  [9] LC_ADDRESS=C               LC_TELEPHONE=C            
## [11] LC_MEASUREMENT=en_US.UTF-8 LC_IDENTIFICATION=C       
## 
## attached base packages:
## [1] grid      stats     graphics  grDevices utils     datasets  methods  
## [8] base     
## 
## other attached packages:
##  [1] data.table_1.10.4  igraph_1.0.1       RMySQL_0.10.12    
##  [4] DBI_0.7            gridExtra_2.2.1    pheatmap_1.0.8    
##  [7] RColorBrewer_1.1-2 ggdendro_0.1-20    ggplot2_2.2.1     
## [10] edgeR_3.16.5       limma_3.30.13      knitr_1.16        
## 
## loaded via a namespace (and not attached):
##  [1] Rcpp_0.12.12     magrittr_1.5     MASS_7.3-47      munsell_0.4.3   
##  [5] colorspace_1.3-2 lattice_0.20-35  rlang_0.1.1      highr_0.6       
##  [9] stringr_1.2.0    plyr_1.8.4       tools_3.3.2      gtable_0.2.0    
## [13] htmltools_0.3.6  yaml_2.1.14      lazyeval_0.2.0   rprojroot_1.2   
## [17] digest_0.6.12    tibble_1.3.3     codetools_0.2-15 evaluate_0.10.1 
## [21] rmarkdown_1.6    labeling_0.3     stringi_1.1.5    scales_0.4.1    
## [25] backports_1.1.0  locfit_1.5-9.1
